# Supplementary material for: CT-Based Radiomics and Deep Learning for BRCA Mutation and Progression-Free Survival Prediction in Ovarian Cancer Using a Multicentric Dataset
Source: Cancers (Basel). 2022 May 31;14(11):2739. doi: 10.3390/cancers14112739 (PMC9179845; doi:10.3390/cancers14112739)
Supplement: Supplementary file 1 [file cancers-14-02739-s001.zip]

Archive with 1 entries (1 files):
- cancers-1682383-supplementary.pdf
